# Supplementary material for: Targeting G-quadruplex for rescuing impaired chondrogenesis in WRN-deficient stem cells
Source: Cell Biosci. 2022 Dec 31;12:212. doi: 10.1186/s13578-022-00939-8 (PMC9805690; doi:10.1186/s13578-022-00939-8)
Supplement: Supplementary file 2 — Additional file 2. Supplementary table containing T1 (primers used in the construction of plasmids), T2 (gRNA sequences), T3 (qPCR primer sequences) and T4 (antibodies used in this study). [file 13578_2022_939_MOESM2_ESM.xlsx]

## Sheet: T1 cloning
SHOX promoter PCR
Name	Primer/oligo	F	R
SHOX promoter 1 (-341 - +96)	SHOX-P1	GATCGAGCTCCGTCTCCAGGGGCGAAATAAGAAGC	ATTAAAGCTTCTCTGAGCGCAGGCCCC
SHOX promoter 2 (-860 - +255)	SHOX-P2	ATTTACGCGTCGGTAAATACCCCAGACGCCA	ATTTAAGCTTCTGGAATCCGACGTCCCCAG
Generation of pCMV-vector (vector control of CMV overexpression plasmid)
Plasmid template	Primer/oligo	F	R
CMV-WRN	Linker	ggccgctctagcccgggcggatcccccgggctgcaggaattcgatatcaagcttatcgataccgtcgacC	TCGAGgtcgacggtatcgataagcttgatatcgaattcctgcagcccgggggatccgcccgggctagagc
SHOX promoter luciferase mutagenesis
Name	Primer/oligo	F	R
SHOX promoter 2 -740 mutation	P2-740Mu	CCGGGGACCTaaaCTTCTTTCTG	GAGATCCGGTTCGTAAAG
SHOX promoter 2 -103 mutation	P2-103Mu	ATGGGGGGCTaaaCGAGGTCGCC	GCGCTGCCTGTCTGGTGC
SHOX promoter 2 +152 mutation	P2+152Mu	CGGTAACGGCaaAGGCGGAGGC	TCCTTGCTTTTCTGGTCAAAAGAC
Generation of pCas9-Puro (Gibson)
Fragments (Template)	Primer/oligo	F	R
Cas9 casette (pX458; #48138)	CP-1	tcttccatttcaggtgtcgtgaagcggccgcATGGACTATAAGGACCACGACGGAGACTACAA	gcctcccctaccctctagactaCTTTTTCTTTTTTGCCTGGCCG
PGK puro (pLenti-TRE3G-BE3RA-PGK-Puro; #110846)	CP-2	AAGtagtctagagggtaggggaggcgc	taatccagaggttgattaggatctatcgattcaggcaccgggctt
backbone (pHAGE-EF1a-IRES-zsGreen; #114008)	ClaI;NotI
Generation of pgRNA-GFP
Plasmid template	Primer/oligo	F	R
pDD-Cas9; #90085	gRNA	atACTAGTGGGACAGCAGAGATCCAGTTTG	atACTAGTGGAGCCAATTCCCACTCCTT
Generation of pWRN-Cherry (Gibson)
Fragments (Template)	Primer/oligo	F	R
WRN (pLX209-WRN/mutantWRN; #125788, #125789 or #125790)	WRNRFP-2	tgaagcggccgcGCCACCATGGAAAATCGAT	TAGCTCCGGATCCACTAAAAAGACCTCCCCTTTTCGTTTT
P2A (pDD-Cas9; #90085)	WRNRFP-3	GGTCTTTTTAGTGGATCCGGAGCTACTAACTTCAGC	tggccatgttatcCTCCTCGCCCTTGCTCAC
mCherry (phSyn-mCherry; #114472)	WRNRFP-4	AAGGGCGAGGAGGATAACATGGC	ATCCAGAGGTTGATTGTCGACTTAACGCGTTCACTTGTACAGCTCGTCCATGC
Lenti backbone 1 (pSHOX-GFP)	WRNRFP-7	atttgcggccgctgatcttcagacctgg	tttagcggccgcttcacgacac
Lenti backbone 2 (pLX209-WRN ;Addgene #125788)	NotI; MluI
Generation of pVector-Cherry
Plasmid template	Primer/oligo	F	R
pWRN-Cherry	MockCherry	atttcatatgaggatggtgagcaagggc	atttcatatgCAAGCTCTCCATTTCATTCA
Generation of pSHOX-Cherry and pgRNA-Cherry (Cherry version of pSHOX-GFP and pgRNA-GFP)
Plasmid template	Primer/oligo	F	R
phSyn-mCherry; #114472	Cherry	atttatcatatggtgagcaagggcgaggagga	atatttatcgattcacttgtacagctcgtccatgccg

## Sheet: T2 gRNA
Gene KO gRNA
Target WRN exon-intron junction	sgWRNeij	AGCACGTACATAAGCATCAG
Target WRN CDS	sgWRN	GTAAATTGGAAAACCCACGG
Target SHOX CDS	sgSHOX	GGACCACGTAGACAATGACA
Scramble	sgScramble	GGTGTGCGTATGAAGCAGTG
SHOX promoter G4 targetting gRNA
Target SHOX promoter P2 -740 G4 region	sg740g1	CAGAAAGAAGCCCAGGTCCC
Target SHOX promoter P2 -740 G4 region	sg740g2	GCGCCCGCAGAAAGAAGCCC
Target SHOX promoter P2 +152 G4 region	sg152g1	GACGGTAACGGCGGAGGCGG
Target SHOX promoter P2 +152 G4 region	sg152g2	GGTAACGGCGGAGGCGGAGG

## Sheet: T3 qPCR primers
CHIP	F	R
SHOX region
SHOX P2-740	CGCGGGCGGAAAGAATATAGA	GCTGGAGAATCCCCGAAAGT
SHOX P2-103	GCGTCTCTGCGTGCGT	GCGCTGTTATTTACGCCTTTCC
SHOX P2+152	GAAGAGCTCACGGCTTTTGT	GCTCTCCAAAACTTCCCGGT
WRN binding region (+ve control)
KRAS	GTACGCCCGTCTGAAGAAGA	GAGCACACCGATGAGTTCGG
aSAT	CTGCACTACCTGAAGAGGAC	GATGGTTCAACACTCTTACA
Intergenic negative control (-ve control)
Intergenic	CACACACACACATTTTTAATATGGA	AAAGCACATGTGGAAAAGTT
cDNA	F	R
GAPDH	CCATGTTCGTCATGGGTGTG	GCAGGAGGCATTGCTGATG
SHOX	GTGCCGCAAACAAGAGAATCA	GCTGAGCCTGGACCTGT
WRN	TGCTAGTGATTGCTCTTTCCTG	CTTTGCCAAGTTTCCCTCTATTG
SOX9	GGCAAGCTCTGGAGAC TTCTG	CCCGTTCTTCACCGACT TCC
COL2	GGCAATAGCAGGTTCACGT ACA	CGATAACAGTCTTGCCCCAC TT
T	GCATTGCCACATACACTCTCTTCT	AATCTCCATTGGATCCTCAACTG

## Sheet: T4 Antibody dilution
Antibody dilution (IF)
Antibody	Host	Cat log	dilution
COL2	Mouse	MA1-37493 (Invitrogen)	1:100
SHOX	Rabbit	PA5-66351 (Invitrogen)	1:200
WRN	Mouse	W0393 (Sigma)	1:200
SOX9	Rabbit	ab185966 (abcam)	1:250
G4	FLAG-tag	ab00174-30.126 (absolute antibody)	1:250
FLAG	Mouse	F1804 (Sigma)	1:500
MsIGG Alexa488	Goat	A32723 (Invitrogen)	1:500
MsIGG Alexa555	Goat	A32732 (Invitrogen)	1:500
MsIGG Alexa647	Rabbit	A21239 (Invitrogen)	1:500
RbIGG Alexa647	Goat	A21244 (Invitrogen)	1:500
Antibody dilution (WB)
a-actinin	Mouse	sc-17829 (santa cruz)	1:1000
SHOX	Rabbit	PA5-66351 (Invitrogen)	1:500
WRN	Mouse	W0393 (Sigma)	1:500
MsIGG HRP	Goat	1706516 (Bio-rad)	1:2500
RbIGG HRP	Goat	1706515 (Bio-rad)	1:2500
Antibody dilution (G4 slot blot)
G4	FLAG-tag	ab00174-30.126 (absolute antibody)	1:1000
FLAG	Mouse	F1804 (Sigma)	1:1000
MsIGG HRP	Goat	1706516 (Bio-rad)	1:2500
